# Supplementary material for: RNA-Binding Proteins as Novel Effectors in Osteoblasts and Osteoclasts: A Systems Biology Approach to Dissect the Transcriptional Landscape
Source: Int J Mol Sci. 2024 Sep 27;25(19):10417. doi: 10.3390/ijms251910417 (PMC11476634; doi:10.3390/ijms251910417)
Supplement: Supplementary file 1 [file ijms-25-10417-s001.zip]

Archive with 1 entries (1 files):
- ijms-3183093-supplementary.pdf
